# Supplementary material for: Acute Effects of Different Blood Flow Restriction Protocols on Bar Velocity During the Squat Exercise
Source: Front Physiol. 2021 Jun 21;12:652896. doi: 10.3389/fphys.2021.652896 (PMC8255669; doi:10.3389/fphys.2021.652896)
Supplement: Supplementary file 3 [file Data_Sheet_1.xlsx]

## Sheet: Wyniki
	Mean velocity
	NO-BFR						I-BFR						C-BFR
	0.4	0.5	0.6	0.7	0.8	0.9	0.4	0.5	0.6	0.7	0.8	0.9	0.4	0.5	0.6	0.7	0.8	0.9		MV
Osoba 1	1.26	1.13	0.96	0.74	0.69	0.59	1.11	1.01	0.88	0.78	0.68	0.51	1.06	1.03	0.86	0.81	0.64	0.55			0.4	0.5	0.6	0.7	0.8	0.9
Osoba 2	1.03	0.99	0.84	0.81	0.76	0.47	1.04	0.98	0.89	0.84	0.73	0.64	1.03	0.95	0.9	0.84	0.75	0.6		NO	1.03727	0.942727	0.831818	0.731818	0.645455	0.532727
Osoba 3	1.07	0.98	0.86	0.77	0.69	0.53	1.05	0.99	0.86	0.78	0.65	0.51	1.05	0.96	0.88	0.76	0.64	0.54		BFR-I	1.01364	0.92	0.83	0.754545	0.657273	0.568182
Osoba 4	1.16	1.07	0.99	0.86	0.72	0.56	1.11	1.02	1	0.82	0.78	0.64	1.08	0.99	0.9	0.82	0.67	0.58		BFR-C	1.00182	0.93	0.834545	0.726364	0.610909	0.528182
Osoba 5	1.03	1.03	0.89	0.72	0.62	0.52	1.05	0.95	0.79	0.7	0.56	0.49	1.07	1	0.83	0.69	0.56	0.46
Osoba 6	1.06	1	0.9	0.79	0.74	0.62	1.19	1	0.94	0.81	0.77	0.65	1.17	1.07	0.97	0.83	0.7	0.61
Osoba 7	1.03	0.87	0.79	0.73	0.57	0.54	0.89	0.85	0.73	0.7	0.56	0.52	0.95	0.89	0.76	0.6	0.5	0.46
Osoba 8	0.88	0.73	0.67	0.57	0.5	0.49	0.9	0.79	0.74	0.69	0.55	0.53	0.85	0.82	0.75	0.62	0.54	0.5
Osoba 9	0.9	0.77	0.72	0.61	0.59	0.43	0.87	0.83	0.73	0.69	0.65	0.59	0.82	0.76	0.73	0.66	0.5	0.39
Osoba 10	0.93	0.89	0.83	0.73	0.67	0.61	0.9	0.77	0.74	0.69	0.64	0.57	0.88	0.83	0.75	0.6	0.56	0.51
Osoba 11	1.06	0.91	0.7	0.72	0.55	0.5	1.04	0.93	0.83	0.8	0.66	0.6	1.06	0.93	0.85	0.76	0.66	0.61
	1.03727	0.942727	0.831818	0.731818	0.645455	0.532727	1.01364	0.92	0.83	0.754545	0.657273	0.568182	1.00182	0.93	0.834545	0.726364	0.610909	0.528182
Peak velocity
	NO-BFR						I-BFR						C-BFR
	0.4	0.5	0.6	0.7	0.8	0.9	0.4	0.5	0.6	0.7	0.8	0.9	0.4	0.5	0.6	0.7	0.8	0.9		PV
Osoba 1	2.1	2.08	1.64	1.5	1.48	1.32	1.99	1.77	1.71	1.45	1.37	1.24	1.79	1.77	1.53	1.47	1.32	1.23			0.4	0.5	0.6	0.7	0.8	0.9
Osoba 2	1.56	1.52	1.3	1.36	1.3	1.06	1.74	1.66	1.51	1.51	1.32	1.17	1.71	1.56	1.51	1.44	1.28	1.25		NO	1.72182	1.64273	1.48182	1.37727	1.27273	1.18727
Osoba 3	1.92	1.87	1.6	1.49	1.37	1.16	1.98	1.83	1.66	1.55	1.32	1.2	1.79	1.73	1.62	1.42	1.26	1.14		BFR-I	1.72818	1.59636	1.51909	1.40909	1.29182	1.18909
Osoba 4	1.88	1.85	1.68	1.52	1.26	1.2	1.8	1.74	1.76	1.47	1.41	1.18	1.83	1.73	1.62	1.45	1.17	1.1		BFR-C	1.71545	1.66545	1.52091	1.38545	1.25818	1.16091
Osoba 5	1.76	1.8	1.61	1.49	1.36	1.25	1.89	1.82	1.6	1.45	1.29	1.18	2.08	1.93	1.67	1.53	1.42	1.17
Osoba 6	1.89	1.75	1.56	1.41	1.39	1.28	2.02	1.65	1.62	1.46	1.42	1.29	1.96	1.89	1.7	1.54	1.41	1.26
Osoba 7	1.77	1.62	1.63	1.53	1.25	1.27	1.62	1.56	1.44	1.43	1.19	1.18	1.76	1.75	1.52	1.32	1.23	1.18
Osoba 8	1.4	1.14	1.12	0.89	0.83	0.9	1.29	1.24	1.24	1.19	1.04	1	1.3	1.37	1.28	1.12	1.04	1.04
Osoba 9	1.42	1.26	1.21	1.13	1.11	0.99	1.39	1.34	1.18	1.23	1.1	1.05	1.3	1.31	1.21	1.15	0.95	0.82
Osoba 10	1.43	1.54	1.46	1.27	1.22	1.25	1.47	1.31	1.44	1.23	1.33	1.27	1.56	1.58	1.5	1.27	1.32	1.24
Osoba 11	1.81	1.64	1.49	1.56	1.43	1.38	1.82	1.64	1.55	1.53	1.42	1.32	1.79	1.7	1.57	1.53	1.44	1.34
	1.72182	1.64273	1.48182	1.37727	1.27273	1.18727	1.72818	1.59636	1.51909	1.40909	1.29182	1.18909	1.71545	1.66545	1.52091	1.38545	1.25818	1.16091
